# Supplementary material for: Identification of Natural Lead Compounds against Hemagglutinin-Esterase Surface Glycoprotein in Human Coronaviruses Investigated via MD Simulation, Principal Component Analysis, Cross-Correlation, H-Bond Plot and MMGBSA
Source: Biomedicines. 2023 Mar 6;11(3):793. doi: 10.3390/biomedicines11030793 (PMC10044901; doi:10.3390/biomedicines11030793)
Supplement: Supplementary file 1 [file biomedicines-11-00793-s001.zip]

Archive with 1 entries (1 files):
- biomedicines-2166501-supplementary.pdf
